# Supplementary material for: Variability of test parameters from mice of different age groups in published data sets
Source: PLoS One. 2025 Aug 7;20(8):e0329357. doi: 10.1371/journal.pone.0329357 (PMC12331085; doi:10.1371/journal.pone.0329357)
Supplement: S1 Table — (XLSX) [file pone.0329357.s001.xlsx]

## Sheet: tabs1 n100
Supplemental Table S1. Variability of test parameters from projects including n ≥ 100 mice per sex for the late adult group of the database IMPC LATE ADULT
trait	project	strain	n param.	f									m
				late adult (49-63 weeks)			early adult (8-16 weeks)		CV late / (CV late + CV early)				late adult (49-63 weeks)			early adult (8-16 weeks)		CV late / (CV late + CV early)
					n	CV	n	CV	mean	median	range	r > 0.5 (n)		n	CV	n	CV	mean	median	range	r > 0.5 (n)
body weight	BCM Baylor	C57BL/6N	1	52-59 weeks	797	0.17	10993	0.14	0.56				52-59 weeks	867	0.13	10687	0.15	0.46
body weight	HMGU GMC	C57BL/6NCrl	1	53-63 weeks	255	0.16	14455	0.11	0.59				53-63 weeks	259	0.13	14682	0.12	0.54
body weight	HMGU GMC	C57BL/6NTac	1	53-63 weeks	603	0.15	10384	0.13	0.54				53-63 weeks	641	0.11	10810	0.14	0.44
body weight	KMPC	C57BL/6NTac	1	53-60 weeks	3102	0.15	8093	0.16	0.48				53-60 weeks	3070	0.11	8171	0.17	0.38
body weight	MRC Harwell	C57BL/6NTac	1	52-59 weeks	4390	0.13	2752	0.07	0.65				52-59 weeks	3627	0.10	2753	0.07	0.60
body weight	RBRC Riken	C57BL/6NJcl	1	49-57 weeks	222	0.19	4874	0.15	0.56				49-57 weeks	213	0.12	4947	0.16	0.43
body weight	TCP	C57BL/6NCrl	1	52-59 weeks	874	0.20	11764	0.15	0.57				52-59 weeks	740	0.15	11525	0.17	0.47
body weight	UC Davis	C57BL/6NCrl	1	52-59 weeks	1648	0.18	19266	0.16	0.52				52-59 weeks	1575	0.14	20602	0.16	0.46
DXA lean mass	BCM Baylor	C57BL/6N	1	52-59 weeks	120	0.08	884	0.09	0.47				52-59 weeks	116	0.10	828	0.12	0.47
DXA lean mass	KMPC	C57BL/6NTac	1	53-60 weeks	344	0.07	649	0.06	0.51				53-60 weeks	346	0.07	658	0.06	0.54
DXA lean mass	MRC Harwell	C57BL/6NTac	1	52-59 weeks	376	0.08	1890	0.06	0.57				52-59 weeks	289	0.10	1884	0.09	0.53
DXA lean mass	TCP	C57BL/6NCrl	1	52-59 weeks	100	0.10	465	0.06	0.61
DXA lean mass	UC Davis	C57BL/6NCrl	1	52-59 weeks	113	0.20	470	0.16	0.56
DXA fat mass	BCM Baylor	C57BL/6N	1	52-59 weeks	120	0.32	884	0.19	0.62				52-59 weeks	116	0.23	828	0.21	0.53
DXA fat mass	KMPC	C57BL/6NTac	1	53-60 weeks	344	0.32	649	0.36	0.47				53-60 weeks	346	0.19	658	0.27	0.42
DXA fat mass	MRC Harwell	C57BL/6NTac	1	52-59 weeks	374	0.33	1890	0.23	0.59				52-59 weeks	288	0.30	1884	0.25	0.54
DXA fat mass	TCP	C57BL/6NCrl	1	52-59 weeks	100	0.28	465	0.17	0.62
DXA fat mass	UC Davis	C57BL/6NCrl	1	52-59 weeks	113	0.23	470	0.28	0.45
body length	KMPC	C57BL/6NTac	1	53-60 weeks	284	0.02	540	0.03	0.38				53-60 weeks	284	0.01	548	0.03	0.24
body length	TCP	C57BL/6NCrl	1	52-59 weeks	100	0.04	400	0.02	0.65
body length	UC Davis	C57BL/6NCrl	1	52-59 weeks	112	0.02	446	0.03	0.48
tibia length	KMPC	C57BL/6NTac	1	53-60 weeks	409	0.02	667	0.02	0.53				53-60 weeks	410	0.02	660	0.02	0.53
heart weight	HMGU GMC	C57BL/6NTac	1	53-63 weeks	113	0.14	745	0.20	0.40				53-63 weeks	115	0.17	791	0.22	0.43
heart weight	KMPC	C57BL/6NTac	1	53-60 weeks	408	0.09	733	0.09	0.49				53-60 weeks	408	0.09	726	0.08	0.55
heart weight	MRC Harwell	C57BL/6NTac	1	52-59 weeks	549	0.12	2257	0.12	0.49				52-59 weeks	450	0.15	2222	0.15	0.49
heart weight	RBRC Riken	C57BL/6NJcl	1	49-57 weeks	216	0.09	163	0.08	0.51				49-57 weeks	208	0.09	163	0.09	0.51
heart weight	TCP	C57BL/6NCrl	1	52-59 weeks	108	0.11	557	0.12	0.49
heart weight	UC Davis	C57BL/6NCrl	1	52-59 weeks	284	0.10	1333	0.09	0.51				52-59 weeks	246	0.11	1334	0.12	0.47
bone	KMPC	C57BL/6NTac	3	53-60 weeks	285	0.04-0.08	540	0.04-0.06	0.57	0.57	0.53-0.61	3 of 3	53-60 weeks	284	0.04-0,08	548	0.03-0.06	0.59	0.60	0.53-0.64	3 of 3
bone	MRC Harwell	C57BL/6NTac	3	52-59 weeks	377	0.08-0.15	1890	0.05-0.08	0.64	0.66	0.59-0.68	3 of 3	52-59 weeks	290	0.08-0.14	1884	0.06-0.10	0.59	0.59	0.54-0.64	3 of 3
bone	TCP	C57BL/6NCrl	3	52-59 weeks	100	0.08-0.10	400	0.04-0.07	0.63	0.63	0.55-0.71	3 of 3
bone	UC Davis	C57BL/6NCrl	3	52-59 weeks	113	0.08-0.14	449	0.08-0.15	0.50	0.48	0.48-0.53	1 of 3
clinical chemistry	KMPC	C57BL/6NTac	12	53-60 weeks	217-227	0.06-0.67	340-388	0.06-0.81	0.52	0.50	0.45-0.72	6 of 12	53-60 weeks	198-209	0.06-0.97	334-386	0.06-0.80	0.53	0.50	0.42-0.64	6 of 12
clinical chemistry	MRC Harwell	C57BL/6NTac	20	52-59 weeks	377-555	0.01-1.49	2044-2214	0.01-2.24	0.52	0.53	0.38-0.74	16 of 20 **	52-59 weeks	314-485	0.02-1.94	2043-2198	0.01-1.87	0.57	0.54	0.45-0.78	17 of 20 **
clinical chemistry	RBRC Riken	C57BL/6NJcl	19	49-57 weeks	122-129	0.03-1.28	223-262	0.03-1.33	0.49	0.50	0.36-0.65	10 of 19	49-57 weeks	113-122	0.05-0.98	217-257	0.03-1.16	0.53	0.52	0.37-0.77	10 of 19
clinical chemistry	TCP	C57BL/6NCrl	16	52-59 weeks	102-103	0.03-0.44	707-712	0.03-0.59	0.53	0.55	0.41-0.64	11 of 16
clinical chemistry	UC Davis	C57BL/6NCrl	13	52-59 weeks	254-265	0.05-0.68	1106-1164	0.06-0.87	0.50	0.49	0.43-0.70	6 of 13	52-59 weeks	205-214	0.05-0.72	1122-1171	0.06-0.61	0.52	0.53	0.43-0.60	8 of 13
IPGTT	KMPC	C57BL/6NTac	2	53-60 weeks	311	0.16-0.26	556	0.13-0.24	0.53		0.52-0.55	2 of 2	53-60 weeks	299-300	0.15-0.27	557	0.11-0.21	0.57		0.57-0.57	2 of 2
IPGTT	MRC Harwell	C57BL/6NTac	3	52-59 weeks	597-600	0.16-0.36	2661-2667	0.14-0.36	0.52	0.52	0.50-0.54	3 of 3	52-59 weeks	486-512	0.19-0.32	2642-2662	0.14-0.31	0.53	0.53	0.48-0.57	2 of 3
IPGTT	TCP	C57BL/6NCrl	3	52-59 weeks	109	0.21-0.38	695	0.15-0.22	0.61	0.61	0.57-0.64	3 of 3
IPGTT	UC Davis	C57BL/6NCrl	3	52-59 weeks	261	0.20-0.39	1106	0.15-0.43	0.52	0.51	0.47-0.57	2 of 3	52-59 weeks	248	0.21-0.48	1131	0.16-0.31	0.59	0.60	0.58-0.61	3 of 3
hematology	KMPC	C57BL/6NTac	9	53-60 weeks	205-221	0.03-0.17	276-290	0.03-0.16	0.50	0.50	0.45-0.56	5 of 9	53-60 weeks	202-219	0.03-0.16	278-291	0.03-0.15	0.53	0.52	0.50-0.56	9 of 9 **
hematology	MRC Harwell	C57BL/6NTac	10	52-59 weeks	148-150	0.03-0.43	374-381	0.03-0.26	0.56	0.54	0.48-0.66	6 of 10	52-59 weeks	132-137	0.02-0.28	374-382	0.03-0.28	0.45	0.42	0.37-0.60	2 of 10
hematology	RBRC Riken	C57BL/6NJcl	10	49-57 weeks	196-197	0.02-0.39	317-323	0.02-0.17	0.58	0.57	0.50-0.69	10 of 10 **	49-57 weeks	181-182	0.02-0.23	310-314	0.02-0.13	0.54	0.53	0.46-0.63	9 of 10 *
hematology	UC Davis	C57BL/6NCrl	8	52-59 weeks	288-290	0.05-0.57	1222-1229	0.05-0.40	0.53	0.53	0.47-0.63	6 of 8	52-59 weeks	241-242	0.04-0.41	1231-1244	0.05-0.39	0.50	0.49	0.45-0.56	3 of 8
spleen weight	MRC Harwell	C57BL/6NTac	1	52-59 weeks	549	0.40	2252	0.15	0.73				52-59 weeks	449	0.35	2219	0.25	0.59
echocardiography	MRC Harwell	C57BL/6NTac	14	52-59 weeks	299-348	0.07-0.37	925-1296	0.05-0.37	0.55	0.55	0.49-0.67	11 of 14 *	52-59 weeks	268-297	0.08-0.34	183-258	0.07-0.35	0.53	0.53	0.45-0.63	10 of 14
electrocardiogram	BCM Baylor	C57BL/6N	8	52-59 weeks	130	0.11-0.24	662	0.14-0.25	0.46	0.45	0.44-0.49	0 of 8 **	52-59 weeks	126	0.09-0.23	599	0.11-0.34	0.44	0.46	0.34-0.51	1 of 8 *
electrocardiogram	MRC Harwell	C57BL/6NTac	6	52-59 weeks	507	0.07-0.13	946	0.07-0.12	0.50	0.50	0.49-0.52	3 of 6	52-59 weeks	398	0.06-0.14	852	0.07-0.13	0.49	0.49	0.46-0.52	3 of 6
electrocardiogram	UC Davis	C57BL/6NCrl	8	52-59 weeks	324-325	0.03-0.50	1231	0.03-0.51	0.48	0.48	0.42-0.56	1 of 8 *	52-59 weeks	316-317	0.03-0.50	1247	0.03-0.56	0.49	0.49	0.45-0.58	4 of 8
grip strength	BCM Baylor	C57BL/6N	2	52-59 weeks	131	0.12-0.27	1339	0.14-0.28	0.48		0.46-0.49	0 of 2	52-59 weeks	127	0.12-0.28	1267	0.14-0.29	0.48		0.47-0.49	0 of 2
grip strength	KMPC	C57BL/6NTac	2	53-60 weeks	375	0.10-0.10	754-755	0.09-0.10	0.51		0.49-0.52	1 of 2	53-60 weeks	361	0.10-0.11	757	0.09-0.11	0.50		0.48-0.53	1 of 2
grip strength	MRC Harwell	C57BL/6NTac	2	52-59 weeks	551	0.18-0.22	2747-2748	0.20-0.26	0.47		0.46-0.48	0 of 2	52-59 weeks	449	0.17-0.22	2752-2753	0.19-0.25	0.47		0.46-0.48	0 of 2
grip strength	TCP	C57BL/6NCrl	2	52-59 weeks	113	0.08-0.10	786	0.09-0.10	0.48		0.48-0.48	0 of 2
grip strength	UC Davis	C57BL/6NCrl	2	52-59 weeks	263	0.11-0.14	1088	0.11-0.14	0.50		0.50-0.51	1 of 2	52-59 weeks	263	0.11-0.15	1075	0.10-0.14	0.51		0.51-0.52	2 of 2
fear conditioning	KMPC	C57BL/6NTac	31	53-60 weeks	140-144	0.19-3.38	288	0.17-4.00	0.45	0.45	0.32-0.58	12 of 31	53-60 weeks	139-143	0.16-2.06	292	0.16-2.80	0.43	0.40	0.26-0.63	10 of 31 *
fear conditioning	MRC Harwell	C57BL/6NTac	19	52-59 weeks	330-358	0.28-0.99	290	0.36-1.21	0.45	0.47	0.36-0.57	1 of 19 ***	52-59 weeks	294-311	0.26-1.10	258-259	0.34-1.10	0.45	0.45	0.37-0.53	2 of 19 ***
light-dark box	BCM Baylor	C57BL/6N	3	52-59 weeks	115	0.16-1.57	783	0.16-2.86	0.45	0.49	0.35-0.51	1 of 3	52-59 weeks	113	0.17-1.26	722	0.16-1.81	0.50	0.51	0.41-0.57	2 of 3
open field	BCM Baylor	C57BL/6N	16	52-59 weeks	117	0.09-1.53	1075	0.08-1.62	0.53	0.50	0.48-0.63	8 of 16	52-59 weeks	115	0.06-1.80	1021	0.07-1.63	0.53	0.52	0.40-0.65	14 of 16 **
open field	HMGU GMC	C57BL/6NTac	16	53-63 weeks	106	0.12-1.62	869-875	0.17-1.18	0.54	0.54	0.41-0.60	12 of 16 *	53-63 weeks	108	0.15-1.93	910-914	0.17-1.54	0.56	0.55	0.45-0.68	15 of 16 ***
open field	KMPC	C57BL/6NTac	6	53-60 weeks	308	0.10-0.63	632	0.08-0.66	0.52	0.50	0.49-0.57	3 of 6	53-60 weeks	296	0.09-0.86	627	0.09-0.65	0.52	0.52	0.45-0.57	3 of 6
open field	MRC Harwell	C57BL/6NTac	15	52-59 weeks	476	0.10-1.36	2388	0.08-1.21	0.54	0.55	0.47-0.58	14 of 15 ***	52-59 weeks	403-406	0.11-1.04	2379	0.08-1.11	0.52	0.52	0.45-0.58	13 of 15 **
rotarod	HMGU GMC	C57BL/6NTac	1	53-63 weeks	106	0.53	767	0.43	0.55				53-63 weeks	107	0.49	837	0.44	0.53
Y-maze	RBRC Riken	C57BL/6NJcl	9	49-57 weeks	202	0.36-1.93	105	0.25-1.23	0.57	0.56	0.51-0.70	9 of 9 **	49-57 weeks	194	0.34-1.80	104	0.23-1.12	0.59	0.60	0.53-0.73	9 of 9**
Data of the project IMPC LATE ADULT (https://www.mousephenotype.org/data/late-adult-data) were used for the analysis. Data of up to nine projects using wild-type animals of C57BL/6N substrains with an age of 8-16 weeks (“early adult”) and 49-63 weeks (“late adult”) were examined. Data sets including at least 100 mice of a given sex examined as “late adult” group for a test parameter are listed. I…
Within each project, for each test parameter the CV of the early adult group and the CV of the late adult group, and subsequently the ratio r = CV late adult / (CV late adult + CV early adult) was calculated separately. For traits with more than one test parameter measured (bone, clinical chemistry, IPGTT, hematology, echocardiography, electrocardiogram, grip strength, fear conditioning, light-da…
f, female; m, male; n, number of mice examined in the age group; CV, coefficient of variation = standard deviation / mean; DXA, dual-energy X-ray absorptiometry; IPGTT, intraperitoneal glucose tolerance test.
