# Supplementary material for: Variability of test parameters from mice of different age groups in published data sets
Source: PLoS One. 2025 Aug 7;20(8):e0329357. doi: 10.1371/journal.pone.0329357 (PMC12331085; doi:10.1371/journal.pone.0329357)
Supplement: S2 Table — (XLSX) [file pone.0329357.s002.xlsx]

## Sheet: tabs2 n50
Supplemental Table S2. Test parameters chosen from the nine projects (n ≥ 50 mice per sex of the late adult group analyzed) of the database IMPC LATE ADULT shown in Table 2
trait	n projects	n param.	BCM Baylor	HMGU GMC Crl	HMGU GMC Tac	ICS	KMPC	MRC Harwell	RBRC Riken	TCP	UC Davis
body weight	9	1	x	x	x	x	x	x	x	x	x
DXA lean mass	6-7	1	x		x	x	x	x		x	x
DXA fat mass	6-7	1	x		x	x	x	x		x	x
body length	4-5	1	x			x	x			x	x
tibia length	2	1		x			x
heart weight	9	1	x	x	x	x	x	x	x	x	x
bone	6-7	3	bone area		bone area	bone area	bone area	bone area		bone area	bone area
			bone mineral content (excl. skull)		bone mineral content (excl. skull)	bone mineral content (excl. skull)	bone mineral content (excl. skull)	bone mineral content (excl. skull)		bone mineral content (excl. skull)	bone mineral content (excl. skull)
			bone mineral density (excl. skull)		bone mineral density (excl. skull)	bone mineral density (excl. skull)	bone mineral density (excl. skull)	bone mineral density (excl. skull)		bone mineral density (excl. skull)	bone mineral density (excl. skull)
clinical chemistry	5	12-20					alanine aminotransferase	alanine aminotransferase	alanine aminotransferase	alanine aminotransferase	alanine aminotransferase
							albumin	albumin	albumin	albumin	albumin
							alkaline phosphatase	alkaline phosphatase	alkaline phosphatase	alkaline phosphatase	alkaline phosphatase
							aspartate aminotransferase	alpha-amylase	alpha-amylase	aspartate aminotransferase	aspartate aminotransferase
							calcium	aspartate aminotransferase	aspartate aminotransferase	calcium	calcium
							glucose	calcium	calcium	chloride	creatinine
							lactate dehydrogenase	chloride	creatine kinase	creatinine	glucose
							phosphorus	creatine kinase	creatinine	glucose	phosphorus
							total cholesterol	creatinine	glucose	phosphorus	total bilirubin
							total protein	fructosamine	glycosilated hemoglobin A1c (HbA1c)	potassium	total cholesterol
							triglycerides	glucose	iron	sodium	total protein
							urea (blood urea nitrogen)	iron	lactate dehydrogenase	total bilirubin	triglycerides
								phosphorus	phosphorus	total cholesterol	urea (blood urea nitrogen)
								potassium	total bilirubin	total protein
								sodium	total cholesterol	triglycerides
								total bilirubin	total protein	urea (blood urea nitrogen)
								total cholesterol	triglycerides
								total protein	urea (blood urea nitrogen)
								triglycerides	uric acid
								urea (blood urea nitrogen)
IPGTT	7	2-3	area under glucose response curve		area under glucose response curve	area under glucose response curve	initial response to glucose challenge	area under glucose response curve		area under glucose response curve	area under glucose response curve
			initial response to glucose challenge		initial response to glucose challenge	initial response to glucose challenge	fasted blood glucose concentration	initial response to glucose challenge		initial response to glucose challenge	initial response to glucose challenge
			fasted blood glucose concentration		fasted blood glucose concentration	fasted blood glucose concentration		fasted blood glucose concentration		fasted blood glucose concentration	fasted blood glucose concentration
insulin	1	1			insulin blood level
hematology	5-6	8-10			hematocrit		hematocrit	hematocrit	hematocrit	hematocrit	hematocrit
					hemoglobin		hemoglobin	hemoglobin	hemoglobin	hemoglobin	hemoglobin
					mean cell hemoglobin concentration		mean cell hemoglobin concentration	mean cell hemoglobin concentration	mean cell hemoglobin concentration	mean cell hemoglobin concentration	mean cell hemoglobin concentration
					mean cell volume		mean cell volume	mean cell volume	mean cell volume	mean cell volume	mean cell volume
					mean corpuscular hemoglobin		mean corpuscular hemoglobin	mean corpuscular hemoglobin	mean corpuscular hemoglobin	mean corpuscular hemoglobin	mean corpuscular hemoglobin
					mean platelet volume		mean platelet volume	mean platelet volume	mean platelet volume	mean platelet volume	platelet count
					platelet count		platelet count	platelet count	platelet count	platelet count	red blood cell count
					red blood cell count		red blood cell count	red blood cell count	red blood cell count	red blood cell count	white blood cell count
					red blood cell distribution width		red blood cell distribution width	red blood cell distribution width	red blood cell distribution width	red blood cell distribution width
					white blood cell count			white blood cell count	white blood cell count	white blood cell count
immunology	2	62-68					B cells		B cells
							B1B cells		B1B cells
							B2B cells		B2B cells
							CD4 CD25- NKT cells		CD4 CD25- NKT cells
							CD4 CD25- T cells		CD4 CD25- T cells
							CD4 CD25+ NKT cells		CD4 CD25+ NKT cells
							CD4 CD25+ T cells		CD4 CD25+ T cells
							CD4 CD44+CD62L- NKT cells		CD4 CD44+CD62L- NKT cells
							CD4 CD44+CD62L- T cells		CD4 CD44+CD62L- T cells
							CD4 CD44+CD62L+ NKT cells		CD4 CD44+CD62L+ NKT cells
							CD4 CD44+CD62L+ T cells		CD4 CD44+CD62L+ T cells
							CD4 CD44-CD62L- T cells		CD4 CD44-CD62L+ NKT cells
							CD4 CD44-CD62L+ NKT cells		CD4 CD44-CD62L+ T cells
							CD4 CD44-CD62L+ T cells		CD4 NKT cells
							CD4 NKT cells		CD4 T cells
							CD4 T cells		CD8 CD25- NKT cells
							CD8 CD25- NKT cells		CD8 CD25- T cells
							CD8 CD25- T cells		CD8 CD25+ NKT cells
							CD8 CD25+ NKT cells		CD8 CD25+ T cells
							CD8 CD25+ T cells		CD8 CD44+CD62L- NKT cells
							CD8 CD44+CD62L- NKT cells		CD8 CD44+CD62L- T cells
							CD8 CD44+CD62L- T cells		CD8 CD44+CD62L+ NKT cells
							CD8 CD44+CD62L+ NKT cells		CD8 CD44+CD62L+ T cells
							CD8 CD44+CD62L+ T cells		CD8 CD44-CD62L+ NKT cells
							CD8 CD44-CD62L- T cells		CD8 CD44-CD62L+ T cells
							CD8 CD44-CD62L+ NKT cells		CD8 NKT cells
							CD8 CD44-CD62L+ T cells		CD8 T cells
							CD8 NKT cells		cDCs
							CD8 T cells		cDCs CD11b tpe
							cDCs		DN CD25- NKT cells
							cDCs CD11b type		DN CD25- T cells
							DN CD25- NKT cells		DN CD25+ NKT cells
							DN CD25- T cells		DN CD25+ T cells
							DN CD25+ NKT cells		DN CD44+CD62L- NKT cells
							DN CD25+ T cells		DN CD44+CD62L- T cells
							DN CD44+CD62L- NKT cells		DN CD44+CD62L+ NKT cells
							DN CD44+CD62L- T cells		DN CD44+CD62L+ T cells
							DN CD44+CD62L+ NKT cells		DN CD44-CD62L+ NKT cells
							DN CD44+CD62L+ T cells		DN CD44-CD62L+ T cells
							DN CD44-CD62L- T cells		DN NKT cells
							DN CD44-CD62L+ NKT cells		DN T cells
							DN CD44-CD62L+ T cells		eosinophils
							DN NKT cells		monocytes
							DN T cells		neutrophils
							DP T cells		NK cells (panel A)
							eosinophils		NK cells (panel B)
							monocytes		NK subsets (Q1)
							neutrophils		NK subsets (Q2)
							NK cells (panel A)		NK subsets (Q3)
							NK cells (panel B)		NK subsets (Q4)
							NK subsets (Q1)		NKT cells (panel A)
							NK subsets (Q2)		NKT cells (panel B)
							NK subsets (Q3)		NKT subsets (Q1)
							NK subsets (Q4)		NKT subsets (Q3)
							NKT cells (panel A)		others
							NKT cells (panel B)		percentage of live gated events in Panel A
							NKT subsets (Q1)		percentage of live gated events in Panel B
							NKT subsets (Q3)		RP macrophage (CD19- CD11c-)
							others		spleen weight
							pDCs		T cells (panel A)
							percentage of live gated events in Panel A		T cells (panel B)
							percentage of live gated events in Panel B		T subset
							RP macrophage (CD19- CD11c-)
							RP macrophage (F4/80+)
							spleen weight
							T cells (panel A)
							T cells (panel B)
							T subset
spleen weight	3	1	x					x		x
echocardiography	3	9-14	cardiac output		cardiac output			cardiac output
			ejection fraction		ejection fraction			ejection fraction
			end-diastolic diameter		fractional shortening			end-diastolic diameter
			end-systolic diameter		HR			end-systolic diameter
			fractional shortening		LVIDd			fractional shortening
			HR		LVIDs			HR
			LVAWd		LVPWd			LVAWd
			LVAWs		LVPWs			LVAWs
			LVIDd		stroke volume			LVIDd
			LVIDs					LVIDs
			LVPWd					LVPWd
			LVPWs					LVPWs
			stroke volume					stroke volume
								respiration rate
electrocardiogram	6	6-8	HR	HR	HR			HR		HR	HR
			mean R amplitude	mean R amplitude	mean R amplitude			PR		mean R amplitude	number of signals
			number of signals	number of signals	number of signals			QRS		number of signals	PR
			PR	PR	PR			QT		PR	QRS
			QRS	QRS	QRS			QTc		QRS	QT
			QT	QT	QT			RR		QT	QTc
			QTc	QTc	QTc					QTc	RR
			RR	RR	RR					RR	ST
grip strength	7	2	forelimb grip strength	forelimb grip strength	forelimb grip strength		forelimb grip strength	forelimb grip strength		forelimb grip strength	forelimb grip strength
			forelimb and hindlimb grip strength	forelimb and hindlimb grip strength	forelimb and hindlimb grip strength		forelimb and hindlimb grip strength	forelimb and hindlimb grip strength		forelimb and hindlimb grip strength	forelimb and hindlimb grip strength
fear conditioning	2	19-31					conditioning baseline % freezing time	conditioning baseline % freezing time
							conditioning baseline average motion index	conditioning baseline freeze count
							conditioning baseline freeze count	conditioning baseline freezing time
							conditioning baseline freezing time	conditioning post-shock % freezing time
							conditioning baseline maximum motion index	conditioning post-shock freeze count
							conditioning post-shock % freezing time	conditioning post-shock freezing time
							conditioning post-shock average motion index	conditioning tone % freezing time
							conditioning post-shock freeze count	conditioning tone freeze count
							conditioning post-shock freezing time	conditioning tone freezing time
							conditioning post-shock maximum motion index	context % freezing time
							conditioning shock average motion index	context freeze count
							conditioning shock maximum motion index	context freezing time
							conditioning shock minimum motion index	cue baseline % freezing time
							conditioning tone % freezing time	cue baseline freeze count
							conditioning tone average motion index	cue baseline freezing time
							conditioning tone freezing time	cue tone % freezing time
							conditioning tone maximum motion index	difference in conditioning post-shock and conditioning baseline % freezing
							context % freezing time	difference in context and conditioning baseline % freezing
							context average motion index	difference in cue tone andcue baseline % freezing
							context freeze count
							context freezing time
							context maximum motion index
							cue baseline % freezing time
							cue baseline average motion index
							cue baseline freeze count
							cue baseline freezing time
							cue baseline maximum motion index
							cue tone % freezing time
							difference in conditioning post-shock and conditioning baseline % freezing
							difference in context and conditioning baseline % freezing
							difference in cue tone andcue baseline % freezing
light-dark box	1	3	latency to first transition into dark
			percent time in dark
			percent time in light
open field	4	6-16	center average speed		center average speed		center permanence time	center average speed
			center distance travelled		center distance travelled		distance travelled - total	center distance travelled
			center permanence time		center permanence time		percentage center time	center permanence time
			center resting time		center resting time		periphery permanence time	center resting time
			distance travelled - total		distance travelled - total		whole arena average speed	distance travelled - total
			latency to center entry		latency to center entry		whole arena resting time	latency to center entry
			number of center entries		number of center entries			number of center entries
			percentage center movement time		percentage center movement time			percentage center movement time
			percentage center time		percentage center time			percentage center time
			periphery average speed		periphery average speed			periphery average speed
			periphery distance travelled		periphery distance travelled			periphery distance travelled
			periphery permanence time		periphery permanence time			periphery permanence time
			periphery resting time		periphery resting time			periphery resting time
			whole arena average speed		whole arena average speed			whole arena average speed
			whole arena resting time		whole arena resting time			whole arena resting time
			number of rears - total		number of rears - total
rotarod	1	1			latency to fall (mean)
Y-maze	1	9							alternate arm entry ratio per number of triplets
									alternation ratio per number of triplets
									latency to leave start arm
									number of alternate arm entries
									number of same arm entries by number of doublets
									number of spontaneous alternations
									number of triplets
									same arm entry ratio per total arm entries
									total arm entries
Data of the database IMPC LATE ADULT (https://www.mousephenotype.org/data/late-adult-data) were used for the analysis. The nine projects are: Baylor College of Medicine (BCM Baylor), Helmholtz-Zentrum Muenchen (HMGU GMC; two projects with two C57BL/6N substrains), Institut Clinique de la Souris, France (ICS), Korea Mouse Phenotyping Center (KMPC), Mary Lyon Centre at MRC Harwell, RIKEN BioResourc…
DXA, dual-energy X-ray absorptiometry; IPGTT, intraperitoneal glucose tolerance test.
