# Supplementary material for: Variability of test parameters from mice of different age groups in published data sets
Source: PLoS One. 2025 Aug 7;20(8):e0329357. doi: 10.1371/journal.pone.0329357 (PMC12331085; doi:10.1371/journal.pone.0329357)
Supplement: S3 Table — (XLSX) [file pone.0329357.s003.xlsx]

## Sheet: tabs3
Supplemental Table S3. Variability of test parameters from C57BL/6NJcl mice (n = 7-14 per sex) of two different age groups of the RBRC project
trait	n parameters	f				m
		n late adult (49-56 weeks)	n early adult (9-16 weeks)	CV late / (CV late + CV early)		n late adult (49-56 weeks)	n early adult (9-16 weeks)	CV late / (CV late + CV early)
				mean	median			mean	median
body weight (SHIRPA)	1	11	14	0.79		9	13	0.60
body weight (clinical chemistry)	1	7	14	0.75		7	13	0.46
body weight (grip strength)	1	11	14	0.79		9	13	0.60
body weight (DXA)	1	11	14	0.72		9	13	0.53
DXA lean mass	1	11	14	0.56		9	13	0.55
DXA fat mass	1	11	14	0.82		9	13	0.41
body length	1	11	14	0.55		9	13	0.62
bone	2	11	14	0.72		9	13	0.47
clinical blood chemistry	21	11	12-14	0.49	0.49	7-9	12	0.53	0.53
intraperitoneal glucose tolerance test (IPGTT)	6	7	14	0.55	0.54	7	13	0.58	0.63
hematology	10	7	14	0.57	0.56	7	13	0.54	0.50
grip strength	4	11-33	14-42	0.56	0.56	9-27	13-39	0.39	0.40
open field	14	11	14	0.45	0.47	9	14	0.60	0.63
Data from the RIKEN BioResource Research Center (RBRC) (https://ja.brc.riken.jp/lab/jmc/mouse_clinic/Aged_JMC/group_Condition-Aged_mice/index.html) were used for the analysis. Data of C57BL/6NJcl mice with an age of 9-16 weeks (“early adult”) and 49-56 weeks (“late adult”) were shown. In the case that different group sizes were analyzed for the various test parameters of a given trait, the range …
For each test parameter, the CV of the early adult group and the CV of the late adult group, and subsequently the ratio r = CV late adult / (CV late adult + CV early adult) was calculated separately. For traits with more than one test parameter measured, the mean and the median of the r's of all parameters within a given trait were calculated.
f, female; m, male; n, number of mice examined in the age group; CV, coefficient of variation = standard deviation / mean; DXA, dual-energy X-ray absorptiometry.
